# Supplementary material for: Pancreatic Cancer Cells Induce MicroRNA Deregulation in Platelets
Source: Int J Mol Sci. 2022 Sep 28;23(19):11438. doi: 10.3390/ijms231911438 (PMC9569638; doi:10.3390/ijms231911438)
Supplement: Supplementary file 1 [file ijms-23-11438-s001.zip]

Archive with 1 entries (1 files):
- ijms-1924363-SM.pdf
